# Supplementary material for: Cerebral haemodynamics during simulated driving: Changes in workload are detectable with functional near infrared spectroscopy
Source: PLoS One. 2021 Mar 12;16(3):e0248533. doi: 10.1371/journal.pone.0248533 (PMC7954296; doi:10.1371/journal.pone.0248533)
Supplement: S1 File — (XLSX) [file pone.0248533.s001.xlsx]

## Sheet: Oxyhaemoglobin
	Channel number	1	2	3	4	5	6	7	8	9	10	11	12	13	14	15	16	17	18	19	20	21	22	23	24	25	26	27	28	29	30	31	32	33	34	35	36	37	38	39	40	41	42	43	44	45	46	47	48
	Source-detector pairing	s1_d2	s1_d3	s1_d4	s2_d2	s2_d4	s2_d5	s3_d4	s3_d5	s3_d6	s3_d7	s4_d6	s4_d7	s4_d8	s5_d5	s5_d7	s5_d9	s6_d7	s6_d8	s6_d9	s6_d10	s6_d11	s7_d9	s7_d11	s7_d12	s8_d10	s8_d11	s8_d13	s9_d11	s9_d12	s9_d13	s9_d14	s10_d12	s10_d14	s10_d16	s11_d14	s11_d15	s11_d16	s12_d17	s12_d18	s12_d24	s13_d17	s13_d18	s13_d19	s13_d20	s14_d18	s14_d19	s15_d1	s15_d21
Linear mixed model - Fixed Effect of Scenario	F Statistic	F(2,39) = 23.648	F(2,39) = 28.07	F(2,39) = 8.021	F(2,26) = 17.971	F(2,28) = 15.799	F(2,36) = 3.585	F(2,42) = 3.925	F(2,42) = 0.147	F(2,28) = 0.516	F(2,42) = 0.019	F(2,26) = 4.21	F(2,42) = 0.393	F(2,42) = 1.642	F(2,26) = 2.388	F(2,26) = 0.604	F(2,22) = 3.529	F(2,42) = 0.753	F(2,24) = 0.054	F(2,39) = 1.386	F(2,26) = 2.157	F(2,28) = 0.078	F(2,22) = 2.689	F(2,22) = 0.841	F(2,36) = 1.074	F(2,28) = 0.181	F(2,26) = 0.469	F(2,28) = 0.967	F(2,39) = 0.326	F(2,39) = 0.128	F(2,42) = 0.5	F(2,42) = 0.087	F(2,26) = 0.079	F(2,39) = 8.542	F(2,36) = 4.612	F(2,26) = 5.897	F(2,24) = 10.51	F(2,36) = 1.602	F(2,10) = 1.944	F(2,12) = 1.751	NA	F(2,18) = 1.664	F(2,6) = 0.124	F(2,12) = 4.695	NA	F(2,6) = 4.872	F(2,18) = 0.775	F(2,2) = 0.074	F(2,12) = 1.053
	p value	<0.001	<0.001	0.0012087	<0.001	<0.001	0.0380425	0.027361	0.863329	0.602363	0.981488	0.0260714	0.67736	0.205852	0.111665	0.554276	0.0468654	0.477246	0.947874	0.26203	0.135944	0.925605	0.0902228	0.44455	0.352276	0.835343	0.630701	0.392729	0.723468	0.880171	0.609977	0.916922	0.924099	0.0008382	0.0164769	0.0077299	0.0005268	0.215579	0.193536	0.215175	NA	0.217163	0.885323	0.0311787	NA	0.0553453	0.475449	0.93078	0.378874
<0.001	Signficant at P ≤ 0.05?	Yes	Yes	Yes	Yes	Yes	Yes	Yes	No	No	No	Yes	No	No	No	No	Yes	No	No	No	No	No	No	No	No	No	No	No	No	No	No	No	No	Yes	Yes	Yes	Yes	No	No	No		No	No	No		No	No	No	No
		HbO Urban vs baseline						HbO Urban vs baseline						HbO Urban vs baseline						HbO Urban vs baseline						HbO Urban vs baseline						HbO Urban vs baseline						HbO Urban vs baseline						HbO Urban vs baseline
	Mean difference	1.22682	1.38697	1.18232	0.903493	0.819027	0.259664	0.414594	0.0927183	0.116734	-0.0177683	0.504806	-0.127286	0.298963	-0.301377	0.248588	-0.585472	-1.59188	-0.0508948	-0.308183	-0.367403	-0.0611452	-0.952663	0.350452	0.247596	-0.0733473	-0.0766965	-0.179808	0.0801792	0.097026	-0.0927712	0.0655245	-0.221444	0.768765	1.96289	1.04608	0.864178	2.00964	5.59993	2.52753	NA	1.53622	0.700616	0.837561	NA	1.55798	0.359861	-0.455951	0.774842
	t-statistic, df	t = 5.999, df = 26	t = 6.596, df = 26	t = 3.477, df = 26	t = 5.142, df = 26	t = 4.759, df = 28	t = 2.396, df = 24	t = 2.423, df = 28	t = 0.506, df = 28	t = 0.956, df = 28	t = -0.117, df = 28	t = 2.71, df = 26	t = -0.756, df = 28	t = 1.719, df = 28	t = -1.935, df = 26	t = 1.023, df = 26	t = -2.205, df = 22	t = -1.027, df = 28	t = -0.246, df = 24	t = -1.411, df = 26	t = -1.801, df = 26	t = -0.254, df = 28	t = -2.002, df = 22	t = 0.933, df = 22	t = 1.133, df = 24	t = -0.428, df = 28	t = -0.968, df = 26	t = -1.107, df = 28	t = 0.789, df = 26	t = 0.464, df = 26	t = -0.805, df = 28	t = 0.385, df = 28	t = -0.395, df = 26	t = 3.501, df = 26	t = 2.643, df = 24	t = 2.982, df = 26	t = 3.989, df = 24	t = 1.536, df = 24	t = 1.743, df = 10	t = 1.591, df = 8	NA	t = 1.639, df = 12	t = 0.425, df = 6	t = 2.664, df = 8	NA	t = 2.579, df = 4	t = 1.042, df = 12	t = -0.375, df = 2	t = 1.23, df = 12
Tukey Post hoc analysis	P-value (2-tailed)	7.20265e-06	1.58199e-06	0.00493936	6.67657e-05	0.000154618	0.0617611	0.0557934	0.868968	0.609885	0.992469	0.0305391	0.73227	0.215917	0.149119	0.569085	0.0925774	0.566228	0.967157	0.349949	0.189032	0.965067	0.135352	0.625841	0.503508	0.904416	0.6033	0.51802	0.7127	0.888672	0.703135	0.921672	0.917809	0.00466224	0.036606	0.0163511	0.0015177	0.292567	0.237534	0.30342	NA	0.267655	0.906679	0.0664575	NA	0.125715	0.566024	0.928193	0.458954
	Signficant at P ≤ 0.05?	Yes	Yes	Yes	Yes	Yes	No	No	No	No	No	Yes	No	No	No	No	No	No	No	No	No	No	No	No	No	No	No	No	No	No	No	No	No	Yes	Yes	Yes	Yes	No	No	No		No	No	No		No	No	No	No
		HbO Country vs baseline						HbO Country vs baseline						HbO Country vs baseline						HbO Country vs baseline						HbO Country vs baseline						HbO Country vs baseline						HbO Country vs baseline						HbO Country vs baseline
	Actual difference	1.20889	1.34092	1.17629	0.920761	0.855534	0.242036	0.415682	0.0775988	0.0946206	-0.0291005	0.419673	-0.131074	0.235728	-0.287764	0.208451	-0.633653	-1.69678	-0.0640957	-0.321245	-0.366427	-0.093241	-0.95875	0.468522	0.299672	-0.0995378	-0.0413041	-0.208337	0.0552098	0.0851746	-0.105652	0.0562367	-0.133601	0.802344	1.9436	1.04019	0.856313	2.04648	5.36652	2.61804	NA	1.41798	0.722239	0.831028	NA	1.69926	0.383855	-0.324218	0.807735
	t-statistic, df	t = 5.911, df = 26	t = 6.377, df = 26	t = 3.46, df = 26	t = 5.24, df = 26	t = 4.971, df = 28	t = 2.233, df = 24	t = 2.43, df = 28	t = 0.424, df = 28	t = 0.775, df = 28	t = -0.192, df = 28	t = 2.253, df = 26	t = -0.779, df = 28	t = 1.355, df = 28	t = -1.847, df = 26	t = 0.858, df = 26	t = -2.386, df = 22	t = -1.095, df = 28	t = -0.31, df = 24	t = -1.471, df = 26	t = -1.796, df = 26	t = -0.388, df = 28	t = -2.015, df = 22	t = 1.247, df = 22	t = 1.372, df = 24	t = -0.58, df = 28	t = -0.521, df = 26	t = -1.282, df = 28	t = 0.544, df = 26	t = 0.407, df = 26	t = -0.917, df = 28	t = 0.331, df = 28	t = -0.238, df = 26	t = 3.654, df = 26	t = 2.617, df = 24	t = 2.966, df = 26	t = 3.952, df = 24	t = 1.564, df = 24	t = 1.67, df = 10	t = 1.648, df = 8	NA	t = 1.513, df = 12	t = 0.438, df = 6	t = 2.643, df = 8	NA	t = 2.813, df = 4	t = 1.111, df = 12	t = -0.266, df = 2	t = 1.282, df = 12
Tukey Post hoc analysis	P-value (2-tailed)	9.02539e-06	2.74894e-06	0.00516187	5.16234e-05	8.69191e-05	0.0857604	0.0550401	0.906158	0.721042	0.979939	0.0809396	0.718793	0.377411	0.174366	0.670877	0.0647101	0.525059	0.948459	0.320894	0.190599	0.920784	0.132237	0.439108	0.371145	0.831599	0.861738	0.416694	0.850608	0.912963	0.634487	0.94164	0.969194	0.00317892	0.0387235	0.0170064	0.0016612	0.280265	0.263208	0.281715	NA	0.31952	0.901226	0.0685217	NA	0.0998504	0.525557	0.962346	0.431013
	Signficant at P ≤ 0.05?	Yes	Yes	Yes	Yes	Yes	No	No	No	No	No	No	No	No	No	No	No	No	No	No	No	No	No	No	No	No	No	No	No	No	No	No	No	Yes	Yes	Yes	Yes	No	No	No		No	No	No		No	No	No	No
		HbO Urban vs Country						HbO Urban vs Country						HbO Urban vs Country						HbO Urban vs Country						HbO Urban vs Country						HbO Urban vs Country						HbO Urban vs Country						HbO Urban vs Country
	Actual difference	0.01793	0.0460482	0.00603719	-0.0172681	-0.036507	0.0176282	-0.00108798	0.0151195	0.0221134	0.0113321	0.0851332	0.00378772	0.0632354	-0.013613	0.0401376	0.0481808	0.104897	0.0132008	0.0130613	-0.000975985	0.0320959	0.00608694	-0.11807	-0.0520752	0.0261905	-0.0353924	0.0285293	0.0249694	0.0118513	0.012881	0.00928783	-0.0878423	-0.0335785	0.0192907	0.0058877	0.00786514	-0.0368363	0.233409	-0.0905169	NA	0.11824	-0.0216233	0.00653327	NA	-0.141286	-0.0239939	-0.131733	-0.0328936
	t-statistic	t = 0.088, df = 26	t = 0.219, df = 26	t = 0.018, df = 26	t = -0.098, df = 26	t = -0.212, df = 28	t = 0.163, df = 24	t = -0.006, df = 28	t = 0.083, df = 28	t = 0.181, df = 28	t = 0.075, df = 28	t = 0.457, df = 26	t = 0.023, df = 28	t = 0.364, df = 28	t = -0.087, df = 26	t = 0.165, df = 26	t = 0.181, df = 22	t = 0.068, df = 28	t = 0.064, df = 24	t = 0.06, df = 26	t = -0.005, df = 26	t = 0.133, df = 28	t = 0.013, df = 22	t = -0.314, df = 22	t = -0.238, df = 24	t = 0.153, df = 28	t = -0.447, df = 26	t = 0.176, df = 28	t = 0.246, df = 26	t = 0.057, df = 26	t = 0.112, df = 28	t = 0.055, df = 28	t = -0.157, df = 26	t = -0.153, df = 26	t = 0.026, df = 24	t = 0.017, df = 26	t = 0.036, df = 24	t = -0.028, df = 24	t = 0.073, df = 10	t = -0.057, df = 8	NA	t = 0.126, df = 12	t = -0.013, df = 6	t = 0.021, df = 8	NA	t = -0.234, df = 4	t = -0.069, df = 12	t = -0.108, df = 2	t = -0.052, df = 12
Tukey Post hoc analysis	P-value (2-tailed)	0.995771	0.973939	0.999826	0.99469	0.975526	0.985529	0.999978	0.996252	0.982078	0.996929	0.891719	0.999721	0.929895	0.995799	0.985069	0.982033	0.997477	0.997753	0.99803	0.999987	0.990241	0.99991	0.947146	0.969206	0.987228	0.896336	0.983157	0.96727	0.998232	0.99314	0.998357	0.986554	0.9872	0.999628	0.999845	0.999274	0.999563	0.997096	0.998211	NA	0.991268	0.999905	0.999762	NA	0.97052	0.997344	0.993581	0.998498
	Significant at P ≤ 0.05?	No	No	No	No	No	No	No	No	No	No	No	No	No	No	No	No	No	No	No	No	No	No	No	No	No	No	No	No	No	No	No	No	No	No	No	No	No	No	No	No	No	No	No	No	No	No	No	No
									0.01408	12	0.989001
									0.08156	2	0.942427
									0.03339	12	0.973916
									0.02294	10	0.982153
									0.03906	10	0.969611
									0.1294	2	0.908874
									0.08211	4	0.938503
									0.05372	8	0.958472
									0.02748	14	0.978467
									0.01641	12	0.98718
[truncated: 7 more columns]

## Sheet: Deoxyhaemoglobin
	Channel number	1	2	3	4	5	6	7	8	9	10	11	12	13	14	15	16	17	18	19	20	21	22	23	24	25	26	27	28	29	30	31	32	33	34	35	36	37	38	39	40	41	42	43	44	45	46	47	48
	Source-detector pairing	s1_d2	s1_d3	s1_d4	s2_d2	s2_d4	s2_d5	s3_d4	s3_d5	s3_d6	s3_d7	s4_d6	s4_d7	s4_d8	s5_d5	s5_d7	s5_d9	s6_d7	s6_d8	s6_d9	s6_d10	s6_d11	s7_d9	s7_d11	s7_d12	s8_d10	s8_d11	s8_d13	s9_d11	s9_d12	s9_d13	s9_d14	s10_d12	s10_d14	s10_d16	s11_d14	s11_d15	s11_d16	s12_d17	s12_d18	s12_d24	s13_d17	s13_d18	s13_d19	s13_d20	s14_d18	s14_d19	s15_d1	s15_d21
Linear mixed model - Fixed Effect of Scenario	F Statistic	F(2,39) = 1.233	F(2,39) = 4.692	F(2,39) = 2.673	F(2,39) = 0.389	F(2,28) = 1.155	F(2,24) = 3.236	F(2,42) = 4.186	F(2,42) = 2.751	F(2,42) = 1.054	F(2,42) = 5.011	F(2,39) = 16.821	F(2,42) = 7.545	F(2,28) = 22.876	F(2,26) = 9.012	F(2,26) = 0.425	F(2,22) = 2.045	F(2,42) = 1.168	F(2,36) = 3.743	F(2,39) = 0.224	F(2,39) = 2.767	F(2,28) = 0.378	F(2,22) = 2.453	F(2,22) = 0.996	F(2,36) = 0.673	F(2,42) = 14.495	F(2,39) = 7.086	F(2,28) = 2.263	F(2,39) = 8.343	F(2,39) = 6.672	F(2,28) = 3.081	F(2,28) = 2.464	F(2,26) = 4.174	F(2,26) = 0.145	F(2,24) = 0.753	F(2,39) = 4.901	F(2,36) = 12.743	F(2,36) = 2.861	F(2,15) = 0.772	F(2,12) = 1.523	NA	F(2,12) = 0.483	F(2,6) = 0.053	F(2,12) = 10.871	NA	F(2,4) = 4.809	F(2,12) = 2.196	F(2,3) = 18.906	F(2,18) = 5.595
	p value	0.30261	0.0149332	0.0816967	0.680424	0.329483	0.0569756	0.02199	0.0753771	0.357531	0.0111774	5.4e-06	0.0015867	1.3e-06	0.0010635	0.65799	0.153219	0.320735	0.0333664	0.800566	0.0752089	0.688829	0.109187	0.38544	0.516498	1.63e-05	0.0023714	0.122736	0.0009629	0.0032202	0.061756	0.103381	0.0267941	0.865309	0.481641	0.012626	6.54e-05	0.0702667	0.479398	0.257298	NA	0.628515	0.949182	0.0020236	NA	0.086266	0.153894	0.01993	0.0128897
<0.001	Signficant at P ≤ 0.05?	No	Yes	No	No	No	No	Yes	No	No	Yes	Yes	Yes	Yes	Yes	No	No	No	Yes	No	No	No	No	No	No	Yes	Yes	No	Yes	Yes	No	No	Yes	No	No	Yes	Yes	No	No	No	No	No	No	Yes	No	No	No	Yes	Yes
	Comparison	HbR Urban vs baseline						HbR Urban vs baseline						HbR Urban vs baseline						HbR Urban vs baseline						HbR Urban vs baseline						HbR Urban vs baseline						HbR Urban vs baseline						HbR Urban vs baseline
	Mean Difference	-0.196802	-0.406327	-0.455901	0.089025	-0.182691	0.23456	0.254068	0.222948	0.10687	0.214523	0.422623	0.20917	0.661245	0.398934	-0.27975	0.517169	2.55321	0.238191	-0.0636765	0.16707	0.112285	1.36445	-0.457637	0.152154	0.475525	0.2476	0.130925	0.252793	0.374265	0.167866	0.20592	0.565844	0.0409609	-0.633355	-0.440117	-0.587606	-2.94316	-0.848242	-3.23774	NA	-1.2342	-0.45848	0.841785	NA	1.16775	0.731757	1.65932	-0.69332
	t-statistic, df	t = -1.297, df = 26	t = -2.742, df = 26	t = -2.019, df = 26	t = 0.811, df = 26	t = -1.254, df = 28	t = 2.198, df = 24	t = 2.5, df = 28	t = 2.04, df = 28	t = 1.282, df = 28	t = 2.76, df = 28	t = 5.254, df = 26	t = 3.323, df = 28	t = 6.054, df = 28	t = 3.688, df = 26	t = -0.905, df = 26	t = 1.755, df = 22	t = 1.289, df = 28	t = 2.387, df = 24	t = -0.567, df = 26	t = 2, df = 26	t = 0.847, df = 28	t = 1.859, df = 22	t = -1.092, df = 22	t = 1.127, df = 24	t = 4.808, df = 28	t = 3.219, df = 26	t = 2.057, df = 28	t = 3.589, df = 26	t = 3.308, df = 26	t = 2.202, df = 28	t = 1.834, df = 28	t = 2.519, df = 26	t = 0.29, df = 26	t = -1.119, df = 24	t = -2.797, df = 26	t = -4.346, df = 24	t = -2.059, df = 24	t = -1.09, df = 10	t = -1.486, df = 8	NA	t = -0.885, df = 12	t = -0.266, df = 6	t = 4.111, df = 8	NA	t = 2.554, df = 4	t = 1.743, df = 12	t = 5.266, df = 2	t = -2.99, df = 12
	P-value (2-tailed)	0.409531	0.0284541	0.127661	0.699864	0.432446	0.0919252	0.0472599	0.12123	0.416734	0.0264111	4.98268e-05	0.00681954	4.63796e-06	0.00291382	0.641861	0.207796	0.41302	0.0629181	0.838827	0.132324	0.677177	0.174363	0.529077	0.50746	0.000135311	0.00929906	0.117352	0.00373913	0.00749096	0.088389	0.177049	0.046521	0.954701	0.512191	0.0250721	0.000620089	0.119923	0.541281	0.346948	NA	0.65927	0.962002	0.00841787	NA	0.12893	0.230079	0.061778	0.0281983
	Signficant at P ≤ 0.05?	No	Yes	No	No	No	No	Yes	No	No	Yes	Yes	Yes	Yes	Yes	No	No	No	No	No	No	No	No	No	No	Yes	Yes	No	Yes	Yes	No	No	Yes	No	No	Yes	Yes	No	No	No	No	No	No	Yes	No	No	No	No	Yes
	Comparison	HbR Country vs baseline						HbR Country vs baseline						HbR Country vs baseline						HbR Country vs baseline						HbR Country vs baseline						HbR Country vs baseline						HbR Country vs baseline						HbR Country vs baseline
	Actual difference	-0.214715	-0.378564	-0.448296	0.0775294	-0.199803	0.235683	0.255181	0.221001	0.102624	0.211606	0.382496	0.214297	0.615975	0.396453	-0.187157	0.514869	2.68669	0.234655	-0.0664125	0.173185	0.0783397	1.44789	-0.553525	0.108465	0.445411	0.253756	0.0953328	0.245401	0.338862	0.159656	0.224504	0.558397	0.0760446	-0.564365	-0.411589	-0.594603	-2.97848	-0.827023	-3.3475	NA	-1.13177	-0.50649	0.810856	NA	1.28093	0.789282	1.69584	-0.647687
	t-statistic, df	t = -1.415, df = 26	t = -2.554, df = 26	t = -1.985, df = 26	t = 0.706, df = 26	t = -1.371, df = 28	t = 2.208, df = 24	t = 2.511, df = 28	t = 2.022, df = 28	t = 1.231, df = 28	t = 2.723, df = 28	t = 4.755, df = 26	t = 3.404, df = 28	t = 5.64, df = 28	t = 3.665, df = 26	t = -0.606, df = 26	t = 1.748, df = 22	t = 1.356, df = 28	t = 2.351, df = 24	t = -0.591, df = 26	t = 2.073, df = 26	t = 0.591, df = 28	t = 1.973, df = 22	t = -1.32, df = 22	t = 0.803, df = 24	t = 4.503, df = 28	t = 3.299, df = 26	t = 1.498, df = 28	t = 3.484, df = 26	t = 2.995, df = 26	t = 2.094, df = 28	t = 2, df = 28	t = 2.485, df = 26	t = 0.539, df = 26	t = -0.997, df = 24	t = -2.616, df = 26	t = -4.398, df = 24	t = -2.084, df = 24	t = -1.063, df = 10	t = -1.536, df = 8	NA	t = -0.812, df = 12	t = -0.294, df = 6	t = 3.96, df = 8	NA	t = 2.801, df = 4	t = 1.88, df = 12	t = 5.382, df = 2	t = -2.794, df = 12
	P-value (2-tailed)	0.348082	0.0430639	0.135929	0.762128	0.369204	0.0900508	0.0461453	0.125409	0.445191	0.0287829	0.000184126	0.0055574	1.4151e-05	0.00308751	0.81831	0.210502	0.376972	0.0676497	0.826088	0.115266	0.82592	0.142682	0.399163	0.704725	0.000308596	0.00765589	0.307166	0.00485901	0.0158624	0.109351	0.130901	0.0499496	0.852987	0.585946	0.0376188	0.000544392	0.114468	0.556961	0.325632	NA	0.703044	0.953889	0.0103401	NA	0.100983	0.186818	0.0593029	0.0400416
	Signficant at P ≤ 0.05?	No	Yes	No	No	No	No	Yes	No	No	Yes	Yes	Yes	Yes	Yes	No	No	No	No	No	No	No	No	No	No	Yes	Yes	No	Yes	Yes	No	No	Yes	No	No	Yes	Yes	No	No	No	No	No	No	Yes	No	No	No	No	Yes
	Comparison	HbR Urban vs Country						HbR Urban vs Country						HbR Urban vs Country						HbR Urban vs Country						HbR Urban vs Country						HbR Urban vs Country						HbR Urban vs Country						HbR Urban vs Country
	Actual difference	0.0179129	-0.0277629	-0.00760414	0.0114955	0.0171124	-0.00112211	-0.00111298	0.00194691	0.0042466	0.00291756	0.0401273	-0.00512748	0.0452708	0.00248148	-0.0925929	0.00229962	-0.133488	0.0035362	0.002736	-0.00611597	0.0339457	-0.0834363	0.0958885	0.0436883	0.0301131	-0.00615588	0.0355927	0.00739219	0.0354035	0.00821025	-0.0185838	0.00744738	-0.0350837	-0.0689892	-0.0285281	0.0069966	0.0353179	-0.0212185	0.109761	NA	-0.102427	0.0480094	0.030929	NA	-0.113184	-0.0575248	-0.0365192	-0.0456334
	t-statistic	t = 0.118, df = 26	t = -0.187, df = 26	t = -0.034, df = 26	t = 0.105, df = 26	t = 0.117, df = 28	t = -0.011, df = 24	t = -0.011, df = 28	t = 0.018, df = 28	t = 0.051, df = 28	t = 0.038, df = 28	t = 0.499, df = 26	t = -0.081, df = 28	t = 0.414, df = 28	t = 0.023, df = 26	t = -0.3, df = 26	t = 0.008, df = 22	t = -0.067, df = 28	t = 0.035, df = 24	t = 0.024, df = 26	t = -0.073, df = 26	t = 0.256, df = 28	t = -0.114, df = 22	t = 0.229, df = 22	t = 0.323, df = 24	t = 0.304, df = 28	t = -0.08, df = 26	t = 0.559, df = 28	t = 0.105, df = 26	t = 0.313, df = 26	t = 0.108, df = 28	t = -0.166, df = 28	t = 0.033, df = 26	t = -0.249, df = 26	t = -0.122, df = 24	t = -0.181, df = 26	t = 0.052, df = 24	t = 0.025, df = 24	t = -0.027, df = 10	t = 0.05, df = 8	NA	t = -0.073, df = 12	t = 0.028, df = 6	t = 0.151, df = 8	NA	t = -0.248, df = 4	t = -0.137, df = 12	t = -0.116, df = 2	t = -0.197, df = 12
	P-value (2-tailed)	0.992349	0.980856	0.999375	0.993978	0.992426	0.999939	0.999934	0.999825	0.99857	0.999223	0.872489	0.99635	0.909958	0.99971	0.951805	0.999966	0.9975	0.999308	0.999673	0.99705	0.964512	0.992903	0.971605	0.944084	0.950279	0.996475	0.842587	0.993947	0.947552	0.99363	0.985015	0.999394	0.966546	0.991851	0.982049	0.998525	0.999663	0.99959	0.998602	NA	0.997028	0.999573	0.987517	NA	0.967068	0.989716	0.992648	0.978906
	Significant at P ≤ 0.05?	No	No	No	No	No	No	No	No	No	No	No	No	No	No	No	No	No	No	No	No	No	No	No	No	No	No	No	No	No	No	No	No	No	No	No	No	No	No	No	No	No	No	No	No	No	No	No	No
[truncated: 7 more columns]

## Sheet: Cerebral blood volume
	Channel number	1	2	3	4	5	6	7	8	9	10	11	12	13	14	15	16	17	18	19	20	21	22	23	24	25	26	27	28	29	30	31	32	33	34	35	36	37	38	39	40	41	42	43	44	45	46	47	48
	Source-detector pairing	s1_d2	s1_d3	s1_d4	s2_d2	s2_d4	s2_d5	s3_d4	s3_d5	s3_d6	s3_d7	s4_d6	s4_d7	s4_d8	s5_d5	s5_d7	s5_d9	s6_d7	s6_d8	s6_d9	s6_d10	s6_d11	s7_d9	s7_d11	s7_d12	s8_d10	s8_d11	s8_d13	s9_d11	s9_d12	s9_d13	s9_d14	s10_d12	s10_d14	s10_d16	s11_d14	s11_d15	s11_d16	s12_d17	s12_d18	s12_d24	s13_d17	s13_d18	s13_d19	s13_d20	s14_d18	s14_d19	s15_d1	s15_d21
Linear mixed model - Fixed Effect of Scenario	F Statistic	F(2,39) = 8.549	F(2,39) = 6.797	F(2,39) = 1.337	F(2,26) = 13.297	F(2,28) = 6.348	F(2,24) = 4.639	F(2,28) = 5.607	F(2,42) = 0.728	F(2,28) = 1.344	F(2,42) = 0.568	F(2,26) = 11.176	F(2,42) = 0.077	F(2,42) = 9.435	F(2,26) = 0.153	F(2,26) = 0.051	F(2,33) = 0.164	F(2,28) = 2.43	F(2,36) = 0.247	F(2,39) = 1.272	F(2,39) = 0.524	F(2,28) = 0.545	F(2,22) = 4.896	F(2,22) = 3.547	F(2,36) = 0.055	F(2,28) = 0.187	F(2,26) = 10.213	F(2,28) = 0.907	F(2,26) = 0.892	F(2,26) = 2.105	F(2,28) = 2.378	F(2,28) = 0.006	F(2,39) = 1.394	F(2,39) = 0.031	F(2,24) = 0.109	F(2,26) = 1.607	F(2,36) = 2.541	F(2,36) = 2.062	F(2,10) = 0.238	F(2,8) = 3.519	NA	F(2,12) = 1.167	F(2,9) = 0.005	F(2,12) = 0.041	NA	F(2,4) = 8.134	F(2,12) = 2.622	F(2,3) = 1.469	F(2,12) = 0.058
	p value	<0.001	0.0029335	0.274418	<0.001	0.0053286	0.0197977	0.0089536	0.488976	0.277013	0.570917	<0.001	0.92569	<0.001	0.858845	0.950674	0.849184	0.106408	0.782251	0.291515	0.596536	0.585656	0.0174287	0.0462214	0.946434	0.830679	<0.001	0.415133	0.421944	0.142098	0.111203	0.994436	0.260251	0.969423	0.896848	0.219779	0.0927995	0.141982	0.79288	0.0800805	NA	0.344368	0.995043	0.959551	NA	0.0389508	0.113545	0.359178	0.943724
<0.001	Signficant at P ≤ 0.05?	Yes	Yes	No	Yes	Yes	Yes	Yes	No	No	No	Yes	No	Yes	No	No	No	No	No	No	No	No	Yes	Yes	No	No	Yes	No	No	No	No	No	No	No	No	No	No	No	No	No	No	No	No	No	No	Yes	No	No	No
		CBV Urban vs baseline						CBV Urban vs baseline						CBV Urban vs baseline						CBV Urban vs baseline						CBV Urban vs baseline						CBV Urban vs baseline						CBV Urban vs baseline						CBV Urban vs baseline
	Actual difference	0.752336	0.692353	0.511721	0.697854	0.448671	0.345761	0.472134	0.222086	0.157998	0.137855	0.654147	0.0577449	0.677743	0.0676572	-0.0307939	-0.0577361	0.678071	0.13168	-0.264306	-0.142502	0.165957	0.273788	0.215528	0.138644	0.0792204	0.707057	-0.615075	-0.459664	-0.48766	0.676093	-0.0218318	-1.18689	0.027212	0.0125037	0.846433	-0.522091	0.968333	-0.200221	0.283636	NA	0.269841	0.0608573	0.0667061	NA	1.77959	0.311095	-5.17057	0.0567908
	t-statistic, df	t = 3.661, df = 26	t = 3.197, df = 26	t = 1.377, df = 26	t = 4.313, df = 26	t = 3.021, df = 28	t = 2.924, df = 24	t = 2.857, df = 28	t = 1.182, df = 28	t = 1.39, df = 28	t = 0.961, df = 28	t = 4.385, df = 26	t = 0.388, df = 28	t = 3.901, df = 28	t = 0.476, df = 26	t = -0.225, df = 26	t = -0.325, df = 22	t = 1.954, df = 28	t = 0.661, df = 24	t = -1.302, df = 26	t = -0.773, df = 26	t = 1.036, df = 28	t = 2.452, df = 22	t = 2.203, df = 22	t = 0.291, df = 24	t = 0.55, df = 28	t = 3.921, df = 26	t = -1.095, df = 28	t = -1.137, df = 26	t = -1.696, df = 26	t = 1.894, df = 28	t = -0.098, df = 28	t = -1.474, df = 26	t = 0.141, df = 26	t = 0.059, df = 24	t = 1.5, df = 26	t = -1.914, df = 24	t = 1.721, df = 24	t = -0.64, df = 10	t = 2.179, df = 8	NA	t = 1.357, df = 12	t = 0.097, df = 6	t = 0.281, df = 8	NA	t = 3.313, df = 4	t = 1.798, df = 12	t = -1.545, df = 2	t = 0.101, df = 12
	P-value (2-tailed)	0.00312237	0.00980965	0.367172	0.000584202	0.0143146	0.0195863	0.0210964	0.473634	0.359774	0.607032	0.000485314	0.920634	0.00153954	0.882999	0.972536	0.943549	0.142623	0.787757	0.406656	0.722724	0.560719	0.0566274	0.0928898	0.95458	0.847299	0.00160893	0.52498	0.50037	0.225655	0.159252	0.99469	0.319706	0.989173	0.998094	0.307292	0.156573	0.218039	0.802061	0.134919	NA	0.392608	0.99478	0.957774	NA	0.0624442	0.211794	0.432697	0.994384
	Signficant at P ≤ 0.05?	Yes	Yes	No	Yes	Yes	Yes	Yes	No	No	No	Yes	No	Yes	No	No	No	No	No	No	No	No	No	No	No	No	Yes	No	No	No	No	No	No	No	No	No	No	No	No	No	No	No	No	No	No	No	No	No	No
		CBV Country vs baseline						CBV Country vs baseline						CBV Country vs baseline						CBV Country vs baseline						CBV Country vs baseline						CBV Country vs baseline						CBV Country vs baseline						CBV Country vs baseline
	Actual difference	0.718446	0.690553	0.539581	0.744931	0.467447	0.260199	0.486071	0.150614	0.164696	0.126199	0.555559	0.0372604	0.626257	-0.000795487	0.01133	-0.101475	0.645857	0.107025	-0.294121	-0.178359	0.0649184	0.324946	0.234623	0.135652	0.00638533	0.704353	-0.689162	-0.475056	-0.531339	0.672632	-0.00345877	-1.1409	0.0481347	0.0916566	0.902809	-0.542681	1.00917	-0.169558	0.312321	NA	0.255595	0.0418052	0.0466525	NA	1.95952	0.368148	-4.7325	0.186923
	t-statistic, df	t = 3.496, df = 26	t = 3.189, df = 26	t = 1.452, df = 26	t = 4.604, df = 26	t = 3.147, df = 28	t = 2.201, df = 24	t = 2.941, df = 28	t = 0.801, df = 28	t = 1.449, df = 28	t = 0.88, df = 28	t = 3.724, df = 26	t = 0.25, df = 28	t = 3.605, df = 28	t = -0.006, df = 26	t = 0.083, df = 26	t = -0.571, df = 22	t = 1.861, df = 28	t = 0.538, df = 24	t = -1.449, df = 26	t = -0.967, df = 26	t = 0.405, df = 28	t = 2.91, df = 22	t = 2.398, df = 22	t = 0.284, df = 24	t = 0.044, df = 28	t = 3.906, df = 26	t = -1.227, df = 28	t = -1.175, df = 26	t = -1.848, df = 26	t = 1.884, df = 28	t = -0.016, df = 28	t = -1.416, df = 26	t = 0.249, df = 26	t = 0.431, df = 24	t = 1.6, df = 26	t = -1.989, df = 24	t = 1.794, df = 24	t = -0.542, df = 10	t = 2.4, df = 8	NA	t = 1.286, df = 12	t = 0.067, df = 6	t = 0.196, df = 8	NA	t = 3.648, df = 4	t = 2.127, df = 12	t = -1.414, df = 2	t = 0.333, df = 12
	P-value (2-tailed)	0.00471916	0.0100081	0.329916	0.000273274	0.0105352	0.0914484	0.0172935	0.705251	0.330532	0.657273	0.0026624	0.966092	0.00333051	0.999983	0.996233	0.836584	0.168839	0.8537	0.331356	0.603612	0.91369	0.0212855	0.0631619	0.956473	0.998917	0.00167194	0.447597	0.478014	0.174132	0.162063	0.999866	0.347345	0.966546	0.902991	0.263525	0.136585	0.193014	0.852819	0.0979584	NA	0.429324	0.997532	0.97906	NA	0.0464831	0.125756	0.47649	0.941087
	Signficant at alpha = 0.05?	Yes	Yes	No	Yes	Yes	No	Yes	No	No	No	Yes	No	Yes	No	No	No	No	No	No	No	No	Yes	No	No	No	Yes	No	No	No	No	No	No	No	No	No	No	No	No	No	No	No	No	No	No	Yes	No	No	No
		CBV Urban vs Country						CBV Urban vs Country						CBV Urban vs Country						CBV Urban vs Country						CBV Urban vs Country						CBV Urban vs Country						CBV Urban vs Country						CBV Urban vs Country
	Actual difference	0.0338902	0.00179962	-0.0278593	-0.0470774	-0.0187758	0.0855617	-0.0139374	0.0714723	-0.00669826	0.011656	0.0985877	0.0204845	0.0514854	0.0684527	-0.0421239	0.0437392	0.0322144	0.0246552	0.0298156	0.0358576	0.101039	-0.0511582	-0.0190945	0.00299184	0.0728351	0.00270375	0.0740869	0.0153922	0.0436788	0.00346116	-0.0183731	-0.0459838	-0.0209227	-0.0791528	-0.056376	0.0205899	-0.0408337	-0.0306625	-0.0286852	NA	0.0142452	0.0190522	0.0200536	NA	-0.179937	-0.0570532	-0.438073	-0.130132
	t-statistic	t = 0.165, df = 26	t = 0.008, df = 26	t = -0.075, df = 26	t = -0.291, df = 26	t = -0.126, df = 28	t = 0.724, df = 24	t = -0.084, df = 28	t = 0.38, df = 28	t = -0.059, df = 28	t = 0.081, df = 28	t = 0.661, df = 26	t = 0.138, df = 28	t = 0.296, df = 28	t = 0.482, df = 26	t = -0.308, df = 26	t = 0.246, df = 22	t = 0.093, df = 28	t = 0.124, df = 24	t = 0.147, df = 26	t = 0.194, df = 26	t = 0.631, df = 28	t = -0.458, df = 22	t = -0.195, df = 22	t = 0.006, df = 24	t = 0.506, df = 28	t = 0.015, df = 26	t = 0.132, df = 28	t = 0.038, df = 26	t = 0.152, df = 26	t = 0.01, df = 28	t = -0.083, df = 28	t = -0.057, df = 26	t = -0.108, df = 26	t = -0.372, df = 24	t = -0.1, df = 26	t = 0.075, df = 24	t = -0.073, df = 24	t = -0.098, df = 10	t = -0.22, df = 8	NA	t = 0.072, df = 12	t = 0.031, df = 6	t = 0.084, df = 8	NA	t = -0.335, df = 4	t = -0.33, df = 12	t = -0.131, df = 2	t = -0.232, df = 12
	P-value (2-tailed)	0.985129	0.999962	0.996906	0.95448	0.991233	0.752053	0.996087	0.923592	0.998088	0.996367	0.787956	0.989618	0.952817	0.880418	0.949274	0.967162	0.995262	0.991584	0.988179	0.979387	0.804488	0.891332	0.979242	0.999978	0.869177	0.999876	0.990457	0.999201	0.987362	0.999948	0.996236	0.998205	0.993584	0.926639	0.994512	0.996865	0.9971	0.994723	0.97366	NA	0.997174	0.999487	0.996089	NA	0.940897	0.942124	0.990638	0.970922
	Significant at P ≤ 0.05?	No	No	No	No	No	No	No	No	No	No	No	No	No	No	No	No	No	No	No	No	No	No	No	No	No	No	No	No	No	No	No	No	No	No	No	No	No	No	No	No	No	No	No	No	No	No	No	No
[truncated: 7 more columns]

## Sheet: Cerebral oxygen exchange
	Channel number	1	2	3	4	5	6	7	8	9	10	11	12	13	14	15	16	17	18	19	20	21	22	23	24	25	26	27	28	29	30	31	32	33	34	35	36	37	38	39	40	41	42	43	44	45	46	47	48
	Source-detector pairing	s1_d2	s1_d3	s1_d4	s2_d2	s2_d4	s2_d5	s3_d4	s3_d5	s3_d6	s3_d7	s4_d6	s4_d7	s4_d8	s5_d5	s5_d7	s5_d9	s6_d7	s6_d8	s6_d9	s6_d10	s6_d11	s7_d9	s7_d11	s7_d12	s8_d10	s8_d11	s8_d13	s9_d11	s9_d12	s9_d13	s9_d14	s10_d12	s10_d14	s10_d16	s11_d14	s11_d15	s11_d16	s12_d17	s12_d18	s12_d24	s13_d17	s13_d18	s13_d19	s13_d20	s14_d18	s14_d19	s15_d1	s15_d21
Linear mixed model - Fixed Effect of Scenario	F Statistic	F(2,26) = 16.076	F(2,26) = 24.907	F(2,26) = 17.976	F(2,39) = 8.821	F(2,28) = 9.983	F(2,36) = 0.055	F(2,42) = 0.551	F(2,42) = 0.632	F(2,28) = 0.002	F(2,42) = 2.674	F(2,26) = 0.115	F(2,28) = 4.192	F(2,28) = 3.604	F(2,39) = 9.89	F(2,26) = 0.487	F(2,22) = 3.353	F(2,42) = 1.006	F(2,24) = 2.397	F(2,39) = 1.327	F(2,39) = 6.361	F(2,42) = 0.344	F(2,33) = 0.127	F(2,33) = 1.938	F(2,24) = 0.873	F(2,28) = 4.087	F(2,26) = 1.706	F(2,42) = 0.516	F(2,39) = 1.517	F(2,26) = 0.08	F(2,42) = 0.959	F(2,42) = 0.158	F(2,39) = 0.285	F(2,39) = 1.762	F(2,36) = 0.36	F(2,26) = 0.445	F(2,36) = 0.005	F(2,24) = 0.01	F(2,15) = 2.438	F(2,12) = 0.556	NA	F(2,12) = 0.459	F(2,7.1) = 6.252	F(2,12) = 13.575	NA	F(2,4) = 0.14	F(2,12) = 1.231	F(2,3) = 0.609	F(2,12) = 2.361
	p value	<0.001	<0.001	<0.001	<0.001	<0.001	0.946108	0.580746	0.536455	0.997798	0.0806953	0.891513	0.0255576	0.0404759	0.0003356	0.620009	0.0535684	0.374211	0.112425	0.276875	0.0040665	0.710861	0.881382	0.160048	0.430682	0.02771	0.201266	0.600891	0.232046	0.923295	0.391328	0.85433	0.753412	0.18511	0.700103	0.645377	0.99534	0.990237	0.121087	0.587509	NA	0.642287	0.0272304	0.0008293	NA	0.873732	0.32637	0.599885	0.136503
<0.001	Signficant at P ≤ 0.05?	Yes	Yes	Yes	Yes	Yes	No	No	No	No	No	Yes	Yes	Yes	Yes	No	No	No	No	No	Yes	No	No	No	No	Yes	Yes	No	No	No	No	No	No	No	No	No	No	No	No	No	No	No	Yes	Yes	No	No	No	No	No
		COE Urban vs baseline						COE Urban vs baseline						COE Urban vs baseline						COE Urban vs baseline						COE Urban vs baseline						COE Urban vs baseline						COE Urban vs baseline						COE Urban vs baseline
	Actual difference	-0.898807	-1.13635	-1.05626	-0.532914	-0.680503	0.027964	-0.0960476	0.113309	0.000318364	0.18388	-0.0590212	0.232313	0.250541	0.525255	-0.347466	0.802559	2.97153	0.228782	0.22501	0.416901	0.103171	0.0539986	0.227686	1.338	0.258039	0.206737	-1.34515	-1.58343	0.36594	2.98075	0.398389	-0.176652	1.34918	0.173581	0.739558	-0.126233	-0.0721687	0.660303	0.149324	NA	0.0991236	0.89565	0.502834	NA	0.290482	-0.163335	1.70783	-0.851876
	t-statistic, df	t = -4.751, df = 26	t = -5.94, df = 26	t = -5.089, df = 26	t = -3.569, df = 26	t = -3.794, df = 28	t = 0.269, df = 24	t = -0.869, df = 28	t = 1.025, df = 28	t = 0.003, df = 28	t = 2.041, df = 28	t = -0.433, df = 26	t = 2.32, df = 28	t = 2.246, df = 28	t = 4.013, df = 26	t = -0.938, df = 26	t = 2.258, df = 22	t = 1.195, df = 28	t = 1.968, df = 24	t = 1.561, df = 26	t = 3.182, df = 26	t = 0.822, df = 28	t = 0.438, df = 22	t = 1.84, df = 22	t = 1.182, df = 24	t = 2.491, df = 28	t = 1.706, df = 26	t = -0.883, df = 28	t = -1.492, df = 26	t = 0.359, df = 26	t = 1.201, df = 28	t = 0.491, df = 28	t = -0.511, df = 26	t = 1.647, df = 26	t = 0.804, df = 24	t = 0.818, df = 26	t = -0.068, df = 24	t = -0.047, df = 24	t = 1.706, df = 10	t = 0.704, df = 8	NA	t = 0.504, df = 12	t = 3.151, df = 6.8	t = 4.586, df = 8	NA	t = 0.473, df = 4	t = -1.015, df = 12	t = 1.095, df = 2	t = -2.035, df = 12
	P-value (2-tailed)	0.000186184	8.39047e-06	7.68166e-05	0.00393512	0.00203992	0.960935	0.66411	0.567459	0.999994	0.121174	0.902349	0.0694348	0.0807398	0.00127199	0.621406	0.083468	0.46573	0.141991	0.279915	0.010178	0.692808	0.900012	0.180281	0.474981	0.0482226	0.222068	0.655199	0.311137	0.931671	0.462553	0.876294	0.866611	0.244564	0.703966	0.695454	0.997435	0.998798	0.250414	0.768074	NA	0.870986	0.0390165	0.00449691	NA	0.887265	0.581611	0.602805	0.146105
	Signficant at P ≤ 0.05?	Yes	Yes	Yes	Yes	Yes	No	No	No	No	No	No	No	No	Yes	No	No	No	No	No	Yes	No	No	No	No	Yes	No	No	No	No	No	No	No	No	No	No	No	No	No	No		No	Yes	Yes	No	No	No	No	No
		COE Country vs baseline						COE Country vs baseline						COE Country vs baseline						COE Country vs baseline						COE Country vs baseline						COE Country vs baseline						COE Country vs baseline						COE Country vs baseline
	Actual difference	-0.956586	-1.19976	-1.09826	-0.552945	-0.706928	-0.00369039	-0.104386	0.100835	-0.00539494	0.176879	-0.00487202	0.26647	0.267319	0.479984	-0.271636	0.79165	3.13068	0.211054	0.170587	0.391277	0.0638199	0.0534426	0.0386877	1.24736	0.254893	0.177746	-1.33372	-1.61806	0.339326	2.97495	0.392109	-0.254744	1.3137	0.137336	0.738504	-0.172738	-0.212802	0.800401	-0.0696592	NA	0.188605	0.852719	0.486228	NA	0.270611	-0.248302	1.04016	-0.702249
	t-statistic, df	t = -5.056, df = 26	t = -6.271, df = 26	t = -5.291, df = 26	t = -3.703, df = 26	t = -3.941, df = 28	t = -0.036, df = 24	t = -0.944, df = 28	t = 0.912, df = 28	t = -0.056, df = 28	t = 1.963, df = 28	t = -0.036, df = 26	t = 2.661, df = 28	t = 2.397, df = 28	t = 3.667, df = 26	t = -0.734, df = 26	t = 2.227, df = 22	t = 1.259, df = 28	t = 1.815, df = 24	t = 1.184, df = 26	t = 2.986, df = 26	t = 0.508, df = 28	t = 0.434, df = 22	t = 0.313, df = 22	t = 1.102, df = 24	t = 2.461, df = 28	t = 1.467, df = 26	t = -0.876, df = 28	t = -1.524, df = 26	t = 0.333, df = 26	t = 1.199, df = 28	t = 0.483, df = 28	t = -0.737, df = 26	t = 1.604, df = 26	t = 0.636, df = 24	t = 0.817, df = 26	t = -0.093, df = 24	t = -0.138, df = 24	t = 2.068, df = 10	t = -0.328, df = 8	NA	t = 0.958, df = 12	t = 2.936, df = 6.3	t = 4.435, df = 8	NA	t = 0.441, df = 4	t = -1.544, df = 12	t = 0.667, df = 2	t = -1.678, df = 12
	P-value (2-tailed)	8.36056e-05	3.59153e-06	4.52367e-05	0.00280789	0.00138563	0.999305	0.617507	0.637129	0.998285	0.140256	0.999297	0.0331319	0.0590529	0.0030727	0.745992	0.0886113	0.429363	0.186007	0.473127	0.0162013	0.867884	0.901947	0.947693	0.522126	0.0514978	0.322955	0.659827	0.296236	0.940935	0.463899	0.879903	0.743942	0.262074	0.801678	0.696163	0.995203	0.989598	0.146648	0.942727	NA	0.615694	0.0565641	0.00547458	NA	0.901028	0.306369	0.80335	0.253187
	Signficant at P ≤ 0.05?	Yes	Yes	Yes	Yes	Yes	No	No	No	No	No	No	Yes	No	Yes	No	No	No	No	No	Yes	No	No	No	No	No	No	No	No	No	No	No	No	No	No	No	No	No	No	No		No	No	Yes	No	No	No	No	No
		COE Urban vs Country						COE Urban vs Country						COE Urban vs Country						COE Urban vs Country						COE Urban vs Country						COE Urban vs Country						COE Urban vs Country						COE Urban vs Country
	Actual difference	0.0577796	0.0634111	0.0419979	0.0200315	0.0264253	0.0316544	0.00833869	0.0124734	0.00571331	0.0070008	-0.0541491	-0.0341571	-0.0167774	0.0452712	-0.0758306	0.0109097	-0.159148	0.0177279	0.0544224	0.0256233	0.039351	0.000556082	0.188998	0.0906405	0.003146	0.0289906	-0.0114304	0.0346301	0.0266136	0.00579575	0.00628037	0.0780923	0.0354811	0.0362456	0.00105433	0.046505	0.140633	-0.140098	0.218983	NA	-0.0894813	0.0429304	0.0166055	NA	0.0198711	0.0849672	0.667662	-0.149626
	t-statistic	t = 0.305, df = 26	t = 0.331, df = 26	t = 0.202, df = 26	t = 0.134, df = 26	t = 0.147, df = 28	t = 0.305, df = 24	t = 0.075, df = 28	t = 0.113, df = 28	t = 0.059, df = 28	t = 0.078, df = 28	t = -0.397, df = 26	t = -0.341, df = 28	t = -0.15, df = 28	t = 0.346, df = 26	t = -0.205, df = 26	t = 0.031, df = 22	t = -0.064, df = 28	t = 0.152, df = 24	t = 0.378, df = 26	t = 0.196, df = 26	t = 0.313, df = 28	t = 0.005, df = 22	t = 1.527, df = 22	t = 0.08, df = 24	t = 0.03, df = 28	t = 0.239, df = 26	t = -0.008, df = 28	t = 0.033, df = 26	t = 0.026, df = 26	t = 0.002, df = 28	t = 0.008, df = 28	t = 0.226, df = 26	t = 0.043, df = 26	t = 0.168, df = 24	t = 0.001, df = 26	t = 0.025, df = 24	t = 0.091, df = 24	t = -0.362, df = 10	t = 1.032, df = 8	NA	t = -0.455, df = 12	t = 0.151, df = 6.8	t = 0.151, df = 8	NA	t = 0.032, df = 4	t = 0.528, df = 12	t = 0.428, df = 2	t = -0.357, df = 12
	P-value (2-tailed)	0.949982	0.941374	0.977705	0.990133	0.98811	0.950247	0.996869	0.993004	0.998077	0.996678	0.91709	0.93804	0.987609	0.936348	0.977164	0.999481	0.997743	0.98727	0.924616	0.979153	0.947375	0.999989	0.298054	0.996472	0.999492	0.968984	0.999969	0.999413	0.999625	0.999997	0.999967	0.972276	0.998966	0.984578	0.999999	0.999651	0.995442	0.93084	0.57881	NA	0.893316	0.987524	0.987453	NA	0.999423	0.859162	0.908319	0.932377
	Significant at P ≤ 0.05?	No	No	No	No	No	No	No	No	No	No	No	No	No	No	No	No	No	No	No	No	No	No	No	No	No	No	No	No	No	No	No	No	No	No	No	No	No	No	No		No	No	No	No	No	No	No	No
	Summary: no significant differences between scenarios
[truncated: 7 more columns]

## Sheet: Optodes used
	Included in analysis																																					Not included in analysis
	1	2	3	4	5	6	7	8	9	10	11	12	13	14	15	16	17	18	19	20	21	22	23	24	25	26	27	28	29	30	31	32	33	34	35	36	37	38	39	40	41	42	43	44	45	46	47	48	49
	s1_d2	s1_d3	s1_d4	s2_d2	s2_d4	s2_d5	s3_d4	s3_d5	s3_d6	s3_d7	s4_d6	s4_d7	s4_d8	s5_d5	s5_d7	s5_d9	s6_d7	s6_d8	s6_d9	s6_d10	s6_d11	s7_d9	s7_d11	s7_d12	s8_d10	s8_d11	s8_d13	s9_d11	s9_d12	s9_d13	s9_d14	s10_d12	s10_d14	s10_d16	s11_d14	s11_d15	s11_d16	s12_d17	s12_d18	s12_d24	s13_d17	s13_d18	s13_d19	s13_d20	s14_d18	s14_d19	s15_d1	s15_d21	s15_d22
Fraction of participants per channel	0.933333	0.933333	0.933333	0.933333	1	0.866667	1	1	1	1	0.933333	1	1	0.933333	0.933333	0.8	1	0.866667	0.933333	0.933333	1	0.8	0.8	0.866667	1	0.933333	1	0.933333	0.933333	1	1	0.933333	0.933333	0.866667	0.933333	0.866667	0.866667	0.4	0.333333	0	0.466667	0.266667	0.333333	0.0666667	0.2	0.466667	0.133333	0.466667	0.4
Number of participants per channel	14	14	14	14	15	13	15	15	15	15	14	15	15	14	14	12	15	13	14	14	15	12	12	13	15	14	15	14	14	15	15	14	14	13	14	13	13	6	5	0	7	4	5	1	3	7	2	7	6
Mean	14.027
Standard deviation	0.927556
Max	15
Min	12
	% of optodes for each participant	Number of optodes for each participant
1	97.2973	36
2	72.973	27
3	86.4865	32
4	100	37
5	78.3784	29
6	94.5946	35
7	100	37
8	100	37
9	100	37
10	97.2973	36
11	100	37
12	100	37
13	75.6757	28
14	100	37
15	100	37
Mean	34.6
Standard deviation	3.68006
Max	37
Min	27
[truncated: 6 more columns]

## Sheet: Task Duration Comparison
Participant	Urban start (s)	Urban end (s)	Urban duration (s)	Country start (s)	Country end (s)	Country duration (s)
1	180	900	720	989.5	1744	754.5
2	1211	1924.5	713.5	223.5	958.5	735
3	127.4	845.9	718.5	1004.4	1737.4	733
4	1381.7	2070.2	688.5	484.7	1253.7	769
5	185.2	914.2	729	1004.2	1743.2	739
6	193	905.7	712.7	1008	1771.9	763.9
7	168.6	924.6	756	1009.9	1742.9	733
8	1645.4	2365.4	720	749.8	1489.7	739.9
9	972	1715.9	743.9	104.1	848	743.9
10	198.8	959.9	761.1	1074.7	1823.3	748.6
11	1114.5	1823.2	708.7	266.5	973.5	707
12	1210.5	1955.7	745.2	306.2	1042.2	736
13	1211	1924.5	713.5	223.5	958.5	735
14	1054.1	1823.9	769.8	132.1	872.5	740.4
15	201.3	955.6	754.3	1182.1	1935.3	753.2
Mean			730.313			742.093
SD			23.2893			14.8187
t-test		Min	688.5		Min	707
		Max	769.8		Max	769
0.133417

## Sheet: Baseline variability
	Mean oxyhaemoglobin and deoxyhaemoglobin values from the baseline, for each channel.
	s1_d2-hbo	s1_d2-hbr	s1_d3-hbo	s1_d3-hbr	s1_d4-hbo	s1_d4-hbr	s2_d2-hbo	s2_d2-hbr	s2_d4-hbo	s2_d4-hbr	s2_d5-hbo	s2_d5-hbr	s3_d4-hbo	s3_d4-hbr	s3_d5-hbo	s3_d5-hbr	s3_d6-hbo	s3_d6-hbr	s3_d7-hbo	s3_d7-hbr	s4_d6-hbo	s4_d6-hbr	s4_d7-hbo	s4_d7-hbr	s4_d8-hbo	s4_d8-hbr	s5_d5-hbo	s5_d5-hbr	s5_d7-hbo	s5_d7-hbr	s5_d9-hbo	s5_d9-hbr	s6_d7-hbo	s6_d7-hbr	s6_d8-hbo	s6_d8-hbr	s6_d9-hbo	s6_d9-hbr	s6_d10-hbo	s6_d10-hbr	s6_d11-hbo	s6_d11-hbr	s7_d9-hbo	s7_d9-hbr	s7_d11-hbo	s7_d11-hbr	s7_d12-hbo	s7_d12-hbr	s8_d10-hbo
Mean	0.585105	0.797901	0.834782	0.855778	0.774455	0.778528	1.27122	0.610373	0.383012	0.271205	1.5846	0.817411	0.397567	0.137592	0.497769	0.159099	0.353432	0.103091	0.403389	0.11393	1.07236	0.487491	0.412571	0.117137	0.49843	0.157545	0.779394	0.680851	1.00822	0.806637	1.28003	1.09274	0.844989	0.622944	0.788251	0.619023	1.14395	0.429594	0.722826	0.349363	0.783677	0.161559	1.88929	1.68331	1.7617	1.32421	1.2294	0.680033	0.48455
SD	1.01555	1.0586	2.40641	1.64456	1.97459	1.55621	3.1719	1.09995	0.220079	0.347774	3.42634	2.06172	0.234478	0.28969	0.31843	0.131387	0.226565	0.197416	0.228331	0.23308	2.86066	1.41344	0.251483	0.158506	0.438338	0.301205	0.989303	1.47787	1.92429	1.86648	1.59483	1.60962	1.20123	1.89644	0.889571	1.3305	2.39529	1.15294	0.653064	0.788632	0.660394	0.188442	2.0325	2.23143	2.45011	2.06007	2.12922	1.30965	0.297799
Range	5.01612	4.18129	11.1549	6.5874	9.01728	6.57576	12.5725	4.62438	0.903736	1.66745	12.6453	8.61897	0.790701	1.29088	1.15856	0.615337	0.790896	0.851361	0.758389	0.960337	11.9059	6.07095	0.817592	0.766146	1.7805	1.38458	4.00963	6.10012	7.44038	6.85787	5.60326	5.41627	4.91381	7.96072	2.80867	4.46854	9.44747	4.55596	2.06375	3.32966	2.15406	0.886323	7.03837	6.67838	9.01343	5.85446	8.38149	4.27161	1.1034
ID	Mean baseline value for each participant, for each channel
1	1.00698	0.694042	9.2348	6.76177	7.69088	6.33433	0.790515	0.762361	1.00443	0.900749	12.7849	7.64783	0.643871	0.441091	1.00232	0.510291	0.686742	0.25708	0.628142	0.155573	11.3377	5.54648	0.913626	0.379094	1.6695	0.455357	0.379251	0.21281	0.60332	0.182388	0.614927	0.272028	5.03494	7.43544	2.73583	3.63368	9.57076	4.57964	2.18689	3.17322	0.734986	0.280594	0.424439	0.157	3.75362	5.39944	0.419819	0.11263	0.596727
2	0.348735	0.348865	0.16966	0.391042	0.292603	0.409595	0.344895	0.365894	0.100691	0.308643	0.28913	0.13388	0.321845	0.064584	0.430437	0.119125	0.274731	0.0253092	0.413066	0.187032	0.381654	0.0823267	0.344309	0.149932	0.194052	0.0677421	0.291265	0.0694903	0.264207	0.0542447	0.237925	0.0658227	0.384843	0.142326	0.22087	0.184062	0.190685	0.0323757	0.16568	0.217003	0.534721	0.106692	0.193636	0.0845234	0.280218	0.046734	0.250726	0.0398956	0.171782
3	3.33999	4.35084	0.608348	0.83231	0.706684	0.794096	12.6982	4.51812	0.579032	0.447058	6.02546	3.0786	0.484876	0.337669	0.122514	0.103666	0.208541	0.0865884	0.102733	0.0989253	0.230089	0.099465	0.200739	0.0979413	0.250095	0.14955	0.533439	0.638559	0.181799	0.186188	3.87246	5.29688	0.221547	0.167631	0.174975	0.137732	0.377971	0.126305	0.224742	0.124627	0.279611	0.161817	4.0128	5.56098	0.16635	0.207775	0.248803	0.144261	0.255217
4	0.464942	0.417041	0.270086	0.662893	0.203876	0.433215	0.681074	0.230398	0.458075	0.231318	0.788611	0.24014	0.358997	0.220742	0.431798	0.277983	0.387919	0.213077	0.414716	0.205594	0.504151	0.302924	0.408775	0.187361	0.525861	0.256832	1.02042	0.249281	0.702916	0.197572	0.806347	0.30453	0.572321	0.217444	0.657172	0.270685	0.444056	0.132128	0.425598	0.288842	0.853765	0.169363	0.638578	0.19021	0.441595	0.232574	0.664308	0.185835	0.289237
5	0.523047	0.834964	0.491304	0.539637	0.488337	0.450153	0.491198	0.371654	0.393822	0.206208	0.139636	0.0611501	0.16669	0.0745276	0.10459	0.079613	0.239152	0.0921733	0.234823	0.0851107	0.23334	0.213936	0.284414	0.155004	0.275691	0.18634	0.251926	0.158262	0.316852	0.075646	0.11248	0.0528423	0.615903	0.110389	0.28075	0.111841	0.284782	0.0617099	0.272928	0.135241	0.56047	0.121281	0.213319	0.154143	0.27307	0.169942	0.132574	0.0546682	0.376846
6	0.562825	0.41572	0.345722	0.189246	0.422593	0.344774	0.364948	0.385817	0.269675	0.310087	0.328833	0.222117	0.335821	0.136488	0.24373	0.0581722	0.266381	0.0815853	0.15602	0.0472665	0.157467	0.0715322	0.0960341	0.0446948	0.132384	0.0967676	0.176171	0.188432	0.0754572	0.0524136	0.0995823	0.100496	0.121131	0.0576209	0.177765	0.0576793	0.127537	0.0236846	0.123138	0.106654	0.0719418	0.100918	0.623427	0.160358	0.238972	0.332599	0.320071	0.235163	0.166191
7	0.24768	0.737252	0.203379	0.614387	0.261511	0.55925	0.234288	0.270327	0.219619	0.335562	0.198779	0.117854	0.107406	0.247622	0.261944	0.137869	0.142904	0.0668589	0.348399	0.141541	0.277217	0.0642366	0.196791	0.161302	0.497419	0.199427	0.390822	0.18752	0.310821	0.139099	0.305859	0.176078	0.431949	0.0753451	0.248818	0.0839444	0.359644	0.173611	0.242215	0.117067	0.319043	0.165782	3.35899	4.70838	0.474856	0.296548	0.386772	0.489761	0.363054
8	0.121545	0.169547	0.283678	0.286855	0.168173	0.203591	0.234337	0.0954636	0.227578	0.124104	0.362709	0.205321	0.379098	0.185793	0.477265	0.181916	0.424688	0.225601	0.175776	0.144163	0.29141	0.170091	0.125694	0.107637	0.184766	0.0614296	0.402328	0.20904	0.257196	0.184714	0.291536	0.190162	0.32488	0.271063	0.20355	0.169411	0.306652	0.210019	0.171198	0.120305	0.144745	0.165327	0.500234	0.313079	0.312073	0.17789	0.450442	0.254937	0.189399
9	0.344608	0.228838	0.626649	0.279089	0.548212	0.241305	0.252592	0.208318	0.280827	0.183147	0.304186	0.143999	0.173656	0.160683	0.215043	0.163726	0.175365	0.179103	0.102167	0.0525188	0.140346	0.11047	0.13482	0.0592062	0.379265	0.105239	0.150428	0.0946414	0.221327	0.128508	0.324979	0.447129	0.206966	0.120062	0.160904	0.155009	0.123296	0.0633325	0.80072	0.260767	0.225363	0.165914	4.33738	5.99297	3.89347	5.39441	0.273994	0.306207	0.570263
10	-1.67614	0.591782	-1.92012	0.601412	-1.3264	-0.241433	0.125673	-0.106256	0.17422	-0.766706	0.265326	-0.97114	0.0237395	-0.849788	1.26315	-0.105046	-0.0721222	-0.554308	0.63134	-0.680483	-0.568138	-0.524469	0.737735	-0.387052	-0.110991	-0.789489	1.04673	-0.191758	0.800487	-0.459567	1.50115	-0.119392	0.296933	-0.525275	0.744922	-0.365103	2.39357	0.0259548	1.9511	-0.156439	2.226	-0.437031	1.7711	-0.685401	1.92274	-0.455014	2.07658	-0.0736992	0.4865
11	0.665202	0.212483	0.277328	0.17437	0.20782	0.176181	0.86784	0.228199	0.383066	0.142811	0.623591	0.312146	0.645219	0.155763	0.627536	0.260195	0.545614	0.116448	0.41725	0.255935	0.775431	0.202365	0.469666	0.14858	0.366634	0.201881	1.22351	1.09084	0.279734	0.329368	0.681769	0.829404	0.636941	0.174374	0.540583	0.235924	0.456193	0.100372	0.596559	0.203939	0.725102	0.196984	0.533707	0.341813	0.602315	0.286177	0.646204	0.372419	0.371536
12	0.756911	0.422011	0.632418	0.487115	0.456336	0.523324	0.994629	0.541251	0.455648	0.30719	0.418287	0.249715	0.731183	0.283423	0.439346	0.15069	0.718774	0.297052	0.860556	0.274583	1.03868	0.267992	0.741329	0.156489	1.10538	0.193539	0.613347	0.601779	7.51583	6.3983	5.70284	2.79348	0.935513	0.185024	0.986136	0.239505	0.909866	0.284576	1.00212	0.293751	1.30457	0.304011	1.60316	1.67189	0.976609	0.181419	0.767516	0.105426	1.2696
13	1.51044	1.77902	0.721973	0.366	0.822813	0.714634	0.316416	0.529262	0.498642	0.568081	0.302531	0.356112	0.478031	0.213956	0.52445	0.128421	0.369728	0.114314	0.404628	0.279854	0.421204	0.176539	0.520097	0.188321	0.790072	0.59509	4.16006	5.90836	2.89032	4.11636	1.79207	2.49423	1.19507	0.509141	0.714934	0.185659	0.497463	0.135096	0.677604	0.130789	0.759983	0.216791	2.27859	3.26684	3.30889	4.39744	2.54851	3.54875	0.604979
14	0.184029	0.333114	0.138858	0.364833	0.139127	0.300668	0.265457	0.301803	0.228531	0.299165	0.481551	0.337386	0.814441	0.230778	0.663391	0.18264	0.690221	0.195189	0.702298	0.196858	0.477439	0.325619	0.595633	0.161055	0.585842	0.385585	0.513694	0.242112	0.379427	0.189031	0.632635	0.183667	1.03761	0.201891	1.00698	0.0818707	0.607973	0.413791	1.39959	0.080313	2.17334	0.449292	0.617922	0.366354	0.600962	0.515625	0.740622	0.226325	0.747574
15	0.375786	0.433002	0.437653	0.28572	0.534262	0.434231	0.406323	0.452988	0.47133	0.470662	0.455451	0.126062	0.298632	0.160551	0.659021	0.137224	0.242846	0.150296	0.458917	0.264481	0.387378	0.202847	0.418905	0.147489	0.630481	0.197891	0.537526	0.553402	0.32353	0.325294	2.22391	3.30376	0.658297	0.201688	2.96958	4.10344	0.508857	0.0813133	0.602305	0.144358	0.841524	0.255655	7.23201	2.96655	9.17978	2.67963	8.51406	4.19791	0.809349
[truncated: 62 more columns]
